# Supplementary material for: Systematic Pan-Cancer Characterization of ST3GAL4 Reveals Its Prognostic and Immunologic Associations
Source: Biomedicines. 2026 Mar 27;14(4):766. doi: 10.3390/biomedicines14040766 (PMC13113861; doi:10.3390/biomedicines14040766)
Supplement: Supplementary file 1 [file biomedicines-14-00766-s001.zip]

Archive with 7 entries (5 files):
- biomedicines-4136023-supplementary/
- biomedicines-4136023-supplementary/Supplementary Files/
- biomedicines-4136023-supplementary/Supplementary Files/Supplementary figure S1.pdf
- biomedicines-4136023-supplementary/Supplementary Files/Supplementary figure S2.pdf
- biomedicines-4136023-supplementary/Supplementary Files/Supplementary figure S3.tif
- biomedicines-4136023-supplementary/Supplementary Files/Supplementary Table S1.pdf
- biomedicines-4136023-supplementary/Supplementary Files/Supplementary Table S2.pdf
